# Supplementary material for: Anti-Obesity Effects of Pleurotus ferulae Water Extract on 3T3-L1 Adipocytes and High-Fat-Diet-Induced Obese Mice
Source: Nutrients. 2024 Nov 29;16(23):4139. doi: 10.3390/nu16234139 (PMC11644537; doi:10.3390/nu16234139)
Supplement: Supplementary file 1 [file nutrients-16-04139-s001.zip]

Archive with 1 entries (1 files):
- nutrients-3338618-supplementary.docx
